# Supplementary material for: Efficient Usage of Dense GNSS Networks in Central Europe for the Visualization and Investigation of Ionospheric TEC Variations
Source: Sensors (Basel). 2017 Oct 10;17(10):2298. doi: 10.3390/s17102298 (PMC5677451; doi:10.3390/s17102298)
Supplement: Supplementary file 1 [file sensors-17-02298-s001.zip]

Archive with 4 entries (4 files):
- 13th March 2013 08h30m-08h55m.wmv
- 13th March 2015 08h30m-08h55m.wmv
- 17th March 2013 20h50m-21h20m.wmv
- 17th March 2015 16h30-17h00m.wmv
